# Supplementary material for: HSPs/STAT3 Interplay Sustains DDR and Promotes Cytokine Release by Primary Effusion Lymphoma Cells
Source: Int J Mol Sci. 2023 Feb 15;24(4):3933. doi: 10.3390/ijms24043933 (PMC9959463; doi:10.3390/ijms24043933)
Supplement: Supplementary file 1 [file ijms-24-03933-s001.zip]

Archive with 1 entries (1 files):
- ijms-2210341-supplementary.pdf
